# Supplementary material for: Molecular modeling of the reductase domain to elucidate the reaction mechanism of reduction of peptidyl thioester into its corresponding alcohol in non-ribosomal peptide synthetases
Source: BMC Struct Biol. 2010 Jan 12;10:1. doi: 10.1186/1472-6807-10-1 (PMC2835699; doi:10.1186/1472-6807-10-1)
Supplement: Additional file 1 — List of the proteins containing putative R domains. Among the 252 multidomain proteins, 226 proteins (92%) contained putative R domains at their extreme C-termini end, which might be involved in the product termination, while a stretch of 100-120 amino acids was present adjacent to the putative R domain at the C-terminal in the remaining 26 proteins. [file 1472-6807-10-1-S1.XLS]

## Sheet: Additional File 1
Additional file 1. List of the proteins containing putative R domains.
Protein ID	Name
ACK93036	linear gramicidin synthetase subunit D
EDZ49480.1	amino acid adenylation [Bacillus cereus]
EAO54207.1	Peptide synthetase [Bacillus thuringiensis serovar israelensis ATCC35646]
EDO60020.1	hypothetical protein [CLOLEP_02837]
ABY46478.1	amino acid adenylation domain
BAH07125.1	hypothetical protein [Clostridium kluyveri NBRC 12016]
EDK34366.1	Predicted nonribosomal peptide synthetase
ACA42388.1	Gramicidin S synthetase 2
EDS55183.1	amino acid adenylation domain protein
EAZ85789.1	Peptide synthetase [Bacillus sp.]
ABY43015.1	Beta-ketoacyl synthase
EDV79018.1	amino acid adenylation domain protein
ACA37774.1	peptide synthetase [Lysinibacillus sphaericus C3-41]
ACK94654.1	linear gramicidin synthetase subunit C [Bacillus cereus G9842]
EEF68237.1	hypothetical protein [HOLDEFILI_01622]
ZP_02327585.1	amino acid adenylation domain [Paenibacillus larvae]
CAD92852.1	nonribosomal peptide synthetase [Brevibacillus brevis]
EDT41449.1	thioester reductase domain protein [Burkholderia ambifaria]
AAN59012.1	putative bacitracin synthetase [Streptococcus mutans]
ABI68394.1	Non-ribosomal peptide synthetase modules [Syntrophomonas wolfei subsp.]
BAF66395.1	Conserved hypothetical protein [staphylococcus aureus]
ABX28223.1	non-ribosomal peptide synthetase [Staphylococcus aureus]
CAI79807.1	surfactin/siderophore synthetase [Staphylococcus aureus]
CAG39207.1	putative non-ribosomal peptide synthetase [Staphylococcus aureus]
BAB94018.1	Putative protein
BAH43927.1	linear pentadecapeptide gramicidin synthetase LgrD
ABF90459.1	non-ribosomal peptide synthase MxaA
EAW43197.1	probable non-ribosomal peptide synthetase [Nodularia spumigena]
EAT58876.1	Amino acid adenylation [Chlorobium ferrooxidans]
EDM74616.1	non-ribosomal peptide synthase [Plesiocystis pacifica]
AAT12283.1	LtxA [Lyngbya majuscula]
AAO23334.1	NcpB [Nostoc sp. ATCC 53789]
ABM77835.1	Hypothetical protein P9303_10861 [Prochlorococcus marinus str.]
EAW43321.1	Non-ribosomal peptide synthase [Nodularia spumigena ]
ABQ05122.1	Nonribosomal peptide synthetase [Flavobacterium johnsoniae]
ABW31356.1	nonribosomal protein synthetase [Acaryochloris marina]
AAK57184.1	MxaA [Stigmatella aurantiaca]
ABX04448.1	amino acid adenylation domain [Herpetosiphon aurantiacus]
AAW53121.1	peptide synthetase [Staphylococcus epidermidis]
EDS07475.1	hypothetical protein CLOSCI_01284 [Clostridium sidens]
EEE49086.1	NAD dependent epimerase/dehydratase family [Staphylococcus capitis]
ABV99085.1	thioester reductase domain [Salinispora arenicola]
EAM50636.1	Non-ribosomal peptide synthase [Synechocystis sp.]
CAR54053.1	putative non-ribosomal peptide synthetase [Burkholderia cenocepacia]
AAG31130.1	MxcG [Stigmatella aurantiaca]
EDY53179.1	non-ribosomal peptide synthase [Streptomyces clavuligerus]
CAF32362.1	putative non-ribosomal peptide synthetase [stretomyces rimosus sub sp.]
ABK09933.1	amino acid adenylation domain [Burkholderia cenocepacia]
ACK67658.1	thioester reductase domain protein [Cyanothece sp.]
ACA93438.1	amino acid adenylation domain protein [Burkholderia cenocepacia]
EAU67767.1	NAD dependent epimerase/dehydratase family [stigmatella aurantiaca]
CAO90425.1	unnamed protein product [Microcystis aeruginosa]
CAN94048.1	nonribosomal peptide synthetase [Sorangium cellulosum]
CAC22144.1	putative type I polyketide synthase [Streptomyces coelicolor]
AAK89727.1	peptide synthetase [Agrobacterium tumefaciens]
ABP55493.1	thioester reductase domain [Salinispora tropica]
ABR83084.1	nonribosomal peptide synthetase [Pseudomonas aeruginosa]
EEA25137.1	NRPS-like enzyme, putative [Penicillium marneffei]
ABO15860.1	polyketide synthase [Streptomyces vitaminophilus]
EEH10260.1	nonribosomal peptide synthetase [Ajellomyces capsulatus G186AR]
ACM39982.1	peptide synthetase [Agrobacterium vitis]
AAX09992.1	nonribosomal peptide synthetase 10 [Cochliobolus heterostrophus]
EED20981.1	NRPS-like enzyme, putative [Talaromyces stipitatus]
EEH17613.1	tyrocidine synthetase 1 [Paracoccidioides brasiliensis]
EAW17784.1	hybrid NRPS/PKS enzyme, putative [Neosartorya fischeri]
CAJ20333.1	type I fatty acid synthase, putative [Toxoplasma gondii]
EEE28792.1	polyketide synthase, putative [Toxoplasma gondii]
EAW12908.1	NRPS-like enzyme, putative [Aspergillus clavatus NRRL 1]
EDP51754.1	hybrid NRPS/PKS enzyme, putative [Aspergillus fumigatus]
EDK00195.1	hypothetical protein MGG_03290 [Magnaporthe grisea]
EED57245.1	NRPS-like enzyme, putative [Aspergillus flavus]
BAE55724.1	unnamed protein product [Aspergillus oryzae]
EEH33786.1	NADP-dependent L-serine/L-allo-threonine dehydrogenase
EAK83916.1	hypothetical protein UM03108.1 [Ustilago maydis]
CAK41106.1	unnamed protein product [Aspergillus niger]
AAZ35237.1	nonribosomal peptide synthetase [Pseudomonas syringae]
EAU37365.1	hypothetical protein ATEG_02403 [Aspergillus terreus]
AAO58877.1	ornithine acetyl transferase inhibitor [psuedomonas syringae]
AAO49458.1	monomodular non-ribosomal peptide synthetase Leptosphaeria]
EEG00158.1	hypothetical protein [Bryantella formatexigens]
EEB56800.1	ornithine acetyl transferase inhibitor [psuedomonas syringae]
ACC38934.1	peptide synthetase [Mycobacterium marinum]
BAG23199.1	putative type-I PKS [Streptomyces griseus subsp.]
ABJ09871.1	putative non-ribosomal peptide synthetase [pseudomonas aeruginosa]
ABO15888.1	polyketide synthase [Streptomyces sp.]
ABC33204.1	Non-ribosomal peptide synthetase modules [Hahella chejuensis]
ABQ36176.1	Putative non-ribosomal peptide synthase [Bradyrhizobium sp.]
AAY40038.1	Amino acid adenylation:Thioester reductase [Pseudomonas syringae]
EAS36137.1	hypothetical protein CIMG_01491 [Coccidioides immitis]
ABG00046.1	non-ribosomal peptide synthetase [Pseudomonas syringae]
BAC68313.1	putative non-ribosomal peptide synthetase [Streptomyces avermitilis]
EEE35537.1	putative bacitracin synthetase 1
EAA59727.1	hypothetical protein AN8105.2 [Aspergillus nidulans]
CAB55600.1	peptide synthetase [Mycobacterium smegmatis]
CAP94262.1	peptide synthetase [[Penicillium chrysogenum Wisconsin]
CAM64171.1	Probable peptide synthetase NRP [Mycobacterium abscessus]
CAG79208.1	peptide synthetase [Yarrowia lipolytica]
AAL33758.1	putative non-ribosomal peptide synthetase [pseudomonas fluorescens]
CAJ77696.1	NRPS protein [Mycobacterium chelonae]
AAX11423.1	nonribosomal peptide synthetase 10 [Gibberella moniliformis]
EDN18359.1	hypothetical protein [Botryotinia fuckeliana]
EAU30170.1	predicted protein [Aspergillus terreus]
EED55451.1	alpha-aminoadipate reductase Lys2 [Aspergillus flavus]
BAE58192.1	unnamed protein product [Aspergillus oryzae]
CAM63040.1	Probable fatty-acid-CoA ligase FadD [Mycobacterium abscessus]
CAB97252.1	alpha-aminoadipate reductase [Pichia farinosa]
EDP50490.1	alpha-aminoadipate reductase large subunit [Aspergillus fumigatus]
ABW00640.1	amino acid adenylation domain [Salinispora arenicola]
ABW00640.1|	amino acid adenylation domain [Salinispora v]
ZP_03430937.1	peptide synthetase [Mycobacterium tuberculosis]
EAY61564.1	peptide synthetase nrp [Mycobacterium tuberculosis C]
AAK44332.1	putative peptide synthetase [Mycobacterium tuberculosis]
NP_853772.1	peptide synthetase [Mycobacterium bovis]
ACN39727.1	peptide synthetase [Streptosporangium sibiricum]
EEH29174.1	polyketide synthase [Burkholderia pseudomallei]
EBA47776.1	polyketide synthase [Burkholderia pseudomallei 305]
ABN93576.1	polyketide synthase [Burkholderia pseudomallei 1160a]
CAH37754.1	multifunctional polyketide-peptide syntase [Burkholderia pseudomallei K96243]
ABN67388.1	L-aminoadipate-semialdehyde dehydrogenase [Pichia stipitis]
ZP_02492545.1	hypothetical protein BpseN_24064 [Burkholderia pseudomallei]
ABN87434.1	putative polyketide synthase PksM
EDP49045.1	NRPS-like enzyme, putative [Aspergillus fumigatus A1163]
EDK01972.1	hypothetical protein MGG_02611 [Magnaporthe grisea 70-15]
EDP87128.1	hypothetical protein BMA10399_B2230 [Burkholderia mallei]
ABO03927.1	hypothetical protein BMA10247_A0845 [Burkholderia mallei]
EAW25028.1	alpha-aminoadipate reductase large subunit [Neosartorya fischeri]
EAW19900.1	antibiotic synthetase [Neosartorya fischeri]
AAS51573.1	peptide synthase [Ashbya gossypii]
CAK46747.1	unnamed protein product [Aspergillus niger]
EDN94193.1	hypothetical protein SS1G_10066 [Sclerotinia sclerotiorum]
EDK28355.1	Polyketide synthase modules and related protein [Vibrionales bacterium]
CAM63393.1	Probable peptide synthetase NRP [Mycobacterium abscessus]
EAU35759.1	L-aminoadipate-semialdehyde dehydrogenase large subunit [Aspergillus terreus NIH2624]
EED45923.1	NRPS-like enzyme, putative [Aspergillus flavus]
CAB88271.1	aminoadipate-semialdehyde dehydrogenase [Schizosaccharomyces pombe]
ABM13387.1	thioester reductase domain [Mycobacterium vanbaalenii PYR-1]
AAR21587.1	alpha-aminoadipate reductase [Cryptococcus neoformans]
CAC22111.1	aminoadipate reductase enzyme [Acremonium chrysogenum]
AAS05834.1	FadD29 [Mycobacterium avium]
ABK67245.1	syringomycin synthetase [Mycobacterium avium 104]
CAG61522.1	unnamed protein product [Candida glabrata]
ABK65458.1	putative acyl-CoA dehydrogenase [Mycobacterium avium 104]
AAT28740.1	FUSS [Gibberella fujikuroi]
AAR92217.1	polyketide synthase [Gibberella moniliformis]
EED55031.1	NRPS-like enzyme, putative [Aspergillus flavus]
BAE54587.1	unnamed protein product [Aspergillus oryzae]
ACI10165.1	thioester reductase domain protein [Klebsiella pneumoniae 342]
EDZ51607.1	polyketide synthase type I [Bacillus cereus]
BAE58579.1	unnamed protein product [Aspergillus oryzae]
ABK75684.1	NAD dependent epimerase/dehydratase family protein [Mycobacterium smegmatis]
EED45682.1	NRPS-like enzyme, putative [Aspergillus flavus]
AAR91681.1	ATP/NADPH-dependent carboxylic acid reductase [Nocardia sp.]
EED48594.1	NRPS-like enzyme, putative [Aspergillus flavus]
BAE57025.1	unnamed protein product [Aspergillus oryzae]
EDK40661.2	hypothetical protein [Pichia guilliermondii]
EEB05845.1	L-aminoadipate-semialdehyde dehydrogenase [Schizosaccharomyces japonicus]
BAG17726.1	putative NRPS [Streptomyces griseus subsp]
CAP60198.1	unnamed protein product [Podospora anserina]
EAW16075.1	NRPS-like enzyme, putative [Neosartorya fischeri]
AAX09989.1	nonribosomal peptide synthetase 7 [Cochliobolus heterostrophus]
EDU46789.1	lovastatin nonaketide synthase [Pyrenophora tritici-repentis]
EDZ73769.1	YBR115Cp-like protein [Saccharomyces cerevisiae]
EDO15610.1	hypothetical protein [Vanderwaltozyma polyspora ]
CAD43185.1	alpha-aminoadipate reductase [Kluyveromyces lactis]
EAL60450.1	putative polyketide synthase [Dictyostelium discoideum]
EAW16387.1	polyketide synthase, putative [Neosartorya fischeri]
CAA19077.1	putative Acyl-CoA synthetase [Mycobacterium leprae]
EAW22082.1	nonribosomal peptide synthase, putative [Neosartorya fischeri]
EAU32382.1	hypothetical protein [Aspergillus terreus]
EDY38441.1	putative long-chain fatty-acid--CoA ligase [Cyanobium sp.]
EAL60455.1	putative polyketide synthase [Dictyostelium discoideum AX4]
CAN00144.1	putative acyl-CoA synthetase [Clavibacter michiganensis subsp.]
EDP47634.1	nonribosomal peptide synthase, putative [Aspergillus fumigatus]
CAK13109.1	putative non ribosomal peptide synthethase [Pseudomonas entomophila L48]
EDU45320.1	hypothetical protein [Pyrenophora tritici-repentis]
EDN05769.1	predicted protein [Ajellomyces capsulatus NAm1]
XP_381856.1	hypothetical protein FG01680.1 [Gibberella zeae]
EEH09810.1	ochratoxin A non-ribosomal peptide synthetase [Ajellomyces capsulatus]
BAE63457.1	unnamed protein product [Aspergillus oryzae]
ABV98956.1	thioester reductase domain [Salinispora arenicola]
EDR09269.1	alpha-aminoadipate reductase Lys1p [Laccaria bicolor]
EEA06047.1	polyketide synthase, putative [Cryptosporidium muris]
CAD78888.1	polyketide biosynthesis [Rhodopirellula baltica ]
EEA28165.1	NRPS-like enzyme, putative [Penicillium marneffei]
EAW15062.1	hybrid NRPS/PKS enzyme, putative [Aspergillus clavatus ]
ABI45137.1	polyketide synthase, putative [Synechococcus sp.]
BAE66227.1	unnamed protein product [Aspergillus oryzae]
AAR92208.1	polyketide synthase [Gibberella moniliformis]
EAU33556.1	conserved hypothetical protein [Aspergillus terreus]
EED50270.1	NRPS-like enzyme, putative [Aspergillus flavus]
EEH03446.1	antibiotic synthetase [Ajellomyces capsulatus]
EAA60062.1	hypothetical protein AN4827.2 [Aspergillus nidulans]
EDN11137.1	predicted protein [Ajellomyces capsulatus]
EED93564.1	predicted protein [Thalassiosira pseudonana]
EEH50705.1	non-ribosomal peptide synthetase [Paracoccidioides brasiliensis]
EAW06690.1	NRPS-like enzyme, putative [Aspergillus clavatus ]
EAU34044.1|	predicted protein [Aspergillus terreus]
EDP49425.1	NRPS-like enzyme, putative [Aspergillus fumigatus]
CAK37791.1	unnamed protein product [Aspergillus niger]
EEH21386.1	gramicidin S synthetase 1 [Paracoccidioides brasiliensis]
CAK41433.1	unnamed protein product [Aspergillus niger]
EEA23761.1	hybrid PKS-NRPS PsoA [Penicillium marneffei]
EDN27665.1	hypothetical protein [Botryotinia fuckeliana]
EAL88707.1	NRPS-like enzyme, putative [Aspergillus fumigatus]
EAQ93055.1	hypothetical protein [Chaetomium globosum]
CAP62330.1	unnamed protein product [Podospora anserina]
EED16637.1	polyketide synthase, putative [Talaromyces stipitatus]
EED23430.1	unnamed protein product [Aspergillus niger]
CAK41644.1	NRPS-like enzyme, putative [Talaromyces stipitatus]
EAW25740.1	nonribosomal peptide synthase, putative [Neosartorya fischeri]
AAM78457.1	nonribosomal peptide synthetase; NRPS [Hypocrea virens]
EED55600.1	NRPS-like enzyme, putative [Aspergillus flavus]
AAK16599.1	peptide synthetase 1 [Hypocrea virens]
AAN60755.1	polyketide synthase [Cryptosporidium parvum]
EAK87820.1	polyketide synthase [Cryptosporidium parvum]
AAR90243.1	polyketide synthase [Botryotinia fuckeliana]
EEA27327.1	nonribosomal peptide synthase, putative [Aspergillus flavus]
EAW09117.1	hybrid NRPS/PKS enzyme, putative [Aspergillus clavatus]
XP391164.1	hypothetical protein [Giberella zae]
XP_958392.2	non ribosomal peptide synthetase [Asperigillus fumigatus]
XP_381856.1	hypothetical protein [Gibberella zeae]
XP_662922.1	hypothetical protein [Asperigillus nidulans]
XP_360747.1	hypothetical protein [Magnoporthe grisea]
XP_386683.1	hypothetical protein [Giberalla zeae]
AA049458.1	Monomodular NRPS [Leptosphaeria maculans]
AAX11423.1	Nonribosomal peptide synthetase 10 [Gibberella moniliformis]
Xp_759255.1	hypothetical protein UM03108.1 [Ustilago maydis]
XP_667412.1	hypothetical protein [Cryptosporidium hominis]
AAC99407.1	Polyketide synthase [Cryptosporidium parvum]
XP_625875.1	Polyketide synthase [Cryptosporidium parvum Iowa]
XP_659284.1	Hypothetical protein [Asperigillus nidulans FGSC ]
EAL24834.1	GA1396-PA [Drosophilla pseudoobscura ]
EAS00429.1	Male sterility protein [Tetrahymena thermophila]
ABD72247.1	Cell envelope proteinase A [Streptococcus pyogenes]
YP_464376.1	Long-chain-fatty-acid coA ligase [Anaeroxomyxobacter dehalogenans]
XP_636393.1	Hypothetical protein [Dictyostelium ]
EED47332.1	polyketide synthase, putative [Aspergillus flavus]
EAL63426	hypothetical protein [Dictyostelium discoideum]
EDU48563	L-aminoadipate-semialdehyde dehydrogenase [Pyrenophora tritici-repentis ]
ABK69294	AMP-binding enzyme [Mycobacterium avium]
EAW17166.1	nonribosomal peptide synthase, putative [Neosartorya fischeri]
ABE02227.1	alpha-aminoadipate reductase [Saccharomycopsis fibuligera]
CAH02332.1	unnamed protein product [Kluyveromyces lactis]
EAK82513.1	hypothetical protein UM01697.1 [Ustilago maydis 521]
EAT85250.2	hypothetical protein SNOG_07784 [Phaeosphaeria nodorum SN15]
EEJ14015.1	amino acid adenylation enzyme/thioester reductase family protein [Kribbella flavida]
BAC69261.1	putative modular polyketide synthase [Streptomyces avermitilis ]
EDN05488.1	L-aminoadipate-semialdehyde dehydrogenase large subunit [Ajellomyces capsulatus NAm1]
ACC42380.1	non-ribosomal peptide synthetase [Mycobacterium marinum M]
AAC02241.1	alpha-aminoadipate reductase large subunit [Candida albicans]
EED46506.1	NRPS-like enzyme, putative [Aspergillus flavus NRRL3357]
EEI41020.1	amino acid adenylation domain-containing protein [Chryseobacterium gleum]
